# Supplementary material for: charmm2gmx: An Automated Method to Port the CHARMM Additive Force Field to GROMACS
Source: J Chem Inf Model. 2023 Jul 3;63(14):4246–52. doi: 10.1021/acs.jcim.3c00860 (PMC10369483; doi:10.1021/acs.jcim.3c00860)
Supplement: Supplementary file 2 — ci3c00860_si_002.xlsx [file ci3c00860_si_002.xlsx]

## Sheet: Ala-Xaa-Ala tripeptides
Simulation name	Potential energy			Bonds			Angles (incl. Urey-Bradley)			Proper dihedrals			Improper dihedrals			Dihedral correlation maps			Van der Waals			Electrostatic
	CHARMM	GROMACS	Difference	CHARMM	GROMACS	Difference	CHARMM	GROMACS	Difference	CHARMM	GROMACS	Difference	CHARMM	GROMACS	Difference	CHARMM	GROMACS	Difference	CHARMM	GROMACS	Difference	CHARMM	GROMACS	Difference
ALA	21.7644	21.7635	-0.000883709	0.9584	0.957707	-0.000693499	4.05846	4.05733	-0.00112515	7.48728	7.4874	0.000117467	0.07979	0.079788	-1.99809e-06	-0.03587	-0.036071	-0.000200985	0.12181	0.121615	-0.00019456	9.09454	9.09576	0.00121526
ALAD	-0.31806	-0.317079	0.00098065	0.6082	0.610402	0.00220153	8.17574	8.17566	-8.41683e-05	10.04	10.0397	-0.000264818	0.66123	0.658993	-0.00223669	-1.19403	-1.19377	0.00026327	-0.40984	-0.40957	0.000270449	-18.1993	-18.1985	0.000815105
ARG	-205.193	-205.194	-0.00133813	3.99562	4.00742	0.0118021	7.18885	7.20551	0.0166605	15.4637	15.4643	0.000572304	0.35907	0.360197	0.00112718	-0.32803	-0.328441	-0.000410966	0.30446	0.306005	0.00154502	-232.177	-232.209	-0.0326194
ASN	-39.8931	-39.8913	0.00174296	1.49649	1.49286	-0.00363436	10.2055	10.2056	6.69598e-05	16.0002	16.0031	0.00297364	0.54454	0.546384	0.00184408	0.02966	0.0296969	3.69407e-05	1.66213	1.65977	-0.00236231	-69.8316	-69.8288	0.00281992
ASP	10.4026	10.4054	0.00287383	1.54357	1.55401	0.0104446	6.06931	6.07916	0.00985324	18.5119	18.5137	0.00178232	0.41764	0.415943	-0.00169688	-0.11232	-0.112175	0.00014457	1.23849	1.23906	0.000568078	-17.266	-17.2842	-0.018201
CYS	32.4932	32.4928	-0.000410201	1.1773	1.17722	-8.22658e-05	5.3811	5.38034	-0.00076348	12.987	12.9869	-0.000108432	0.12416	0.123688	-0.000471902	-0.02206	-0.0219873	7.26673e-05	0.05489	0.0567335	0.00184351	12.7907	12.7899	-0.00087978
GLN	-10.9988	-10.9979	0.000859149	1.28511	1.28081	-0.00430216	8.0448	8.0469	0.00210416	18.3747	18.3749	0.000199742	0.18463	0.184174	-0.000455526	-0.11918	-0.119037	0.000142954	0.57761	0.578023	0.000413423	-39.3464	-39.3436	0.00275038
GLU	23.6343	23.6344	6.55927e-05	1.08181	1.08213	0.000317151	5.70043	5.701	0.000569044	14.4357	14.4358	3.62524e-05	0.2252	0.225569	0.000368834	-0.45399	-0.453989	1.23327e-06	0.17932	0.177582	-0.0017385	2.46583	2.46635	0.000521338
GLY	12.4601	12.4619	0.00183846	0.78612	0.771135	-0.0149847	3.73042	3.72057	-0.00985499	4.03779	4.03758	-0.000214235	0.03361	0.0340007	0.000390717	0.19665	0.196686	3.64245e-05	0.12555	0.130607	0.00505707	3.54991	3.57134	0.0214344
HSD	28.9413	28.9395	-0.00178486	1.06124	1.05508	-0.00615539	4.50096	4.50627	0.00530984	15.8173	15.818	0.000704866	0.15284	0.152445	-0.000394971	-0.23147	-0.231342	0.000127744	-2.1669	-2.16508	0.00181515	9.80734	9.80414	-0.00320329
HSE	-4.16774	-4.1676	0.000135793	1.07577	1.07621	0.000440803	4.6676	4.67029	0.00269254	15.967	15.9675	0.000504981	0.16557	0.165	-0.000570239	-0.084	-0.0836147	0.000385277	-1.37871	-1.37864	6.94646e-05	-24.581	-24.5844	-0.00340994
HSP	24.8709	24.8714	0.000507782	1.69337	1.69239	-0.000975402	5.51256	5.51484	0.002277	23.6088	23.6093	0.000515449	0.51998	0.51975	-0.000229522	-0.4527	-0.452924	-0.000224474	1.06354	1.06382	0.000281224	-7.07463	-7.07576	-0.00113004
ILE	31.5126	31.5104	-0.00218851	1.56656	1.58739	0.0208315	7.11348	7.07761	-0.0358691	12.261	12.2625	0.00146009	0.27849	0.276244	-0.00224621	-0.26042	-0.259714	0.000705612	0.33485	0.343819	0.00896883	10.2186	10.2226	0.0039711
LEU	20.0672	20.0714	0.00426451	1.54491	1.55041	0.00549918	10.0501	10.058	0.00790287	13.3012	13.3027	0.00150642	0.45282	0.453735	0.000915182	-0.97934	-0.981646	-0.00230627	1.14856	1.13974	-0.00882362	-5.45106	-5.45149	-0.000426855
LYS	26.1558	26.1572	0.00140128	1.15165	1.1502	-0.00144804	6.20438	6.20092	-0.00346246	15.5813	15.5822	0.000894226	0.3035	0.306832	0.00333174	-0.26077	-0.260925	-0.000154952	-0.19819	-0.197609	0.000581013	3.3739	3.37555	0.00164756
MET	25.8948	25.8965	0.00163989	1.01921	1.0154	-0.00381373	6.0083	6.01244	0.00413834	15.8455	15.844	-0.00157876	0.19157	0.186773	-0.00479706	-0.19705	-0.197592	-0.000541778	-0.76273	-0.757027	0.00570323	3.78999	3.79252	0.0025339
PHE	41.0257	41.0255	-0.000185306	2.66064	2.63078	-0.0298585	5.90771	5.91782	0.0101122	18.0052	18.0064	0.00122336	0.23635	0.237255	0.00090478	-0.40725	-0.407472	-0.000222275	9.66715	9.69192	0.024768	4.95592	4.94878	-0.0071418
PRO	56.6521	56.6461	-0.00593548	2.4046	2.45454	0.0499445	12.8751	12.8557	-0.0194643	12.6282	12.6277	-0.000536243	0.4732	0.472522	-0.000678489	8.85039	8.85799	0.0075959	2.74564	2.73943	-0.00621361	16.6749	16.6383	-0.0365955
SER	38.4939	38.4914	-0.00247126	1.11752	1.11854	0.00102254	4.57778	4.57405	-0.00372598	12.3487	12.3495	0.000771635	0.09539	0.0951085	-0.000281491	0.0727	0.0727043	4.3499e-06	0.89784	0.910038	0.012198	19.3839	19.3715	-0.0124842
THR	17.9532	17.9548	0.00158457	1.39219	1.39139	-0.000801377	5.31152	5.30797	-0.00355011	14.886	14.8876	0.00159743	0.11693	0.120874	0.0039438	0.06697	0.0671895	0.000219532	0.96572	0.96396	-0.00175967	-4.78613	-4.78418	0.00194525
TRP	52.9717	52.9717	5.68929e-05	2.73345	2.73156	-0.00188762	10.5645	10.5614	-0.00310675	15.1509	15.1511	0.000190535	0.26196	0.26259	0.000630344	-0.43811	-0.438307	-0.000197361	6.1344	6.1368	0.00240425	18.5646	18.5666	0.00203022
TYR	24.103	24.1034	0.000401769	2.65434	2.65346	-0.000877285	6.15966	6.16506	0.00539545	18.8638	18.863	-0.000827801	0.26815	0.268244	9.42639e-05	-0.4935	-0.494064	-0.000563576	9.57707	9.57651	-0.000555182	-12.9265	-12.9287	-0.0022457
VAL	26.7491	26.7486	-0.000501052	1.78943	1.79054	0.00111207	7.31483	7.31351	-0.00131948	10.7631	10.7633	0.000231501	0.32588	0.326538	0.000658241	-1.02906	-1.02958	-0.000520545	2.05096	2.0502	-0.000757084	5.53397	5.53407	9.83556e-05

## Sheet: (Xaa)3 tripeptides
Simulation name	Potential energy			Bonds			Angles (incl. Urey-Bradley)			Proper dihedrals			Improper dihedrals			Dihedral correlation maps			Van der Waals			Electrostatic
	CHARMM	GROMACS	Difference	CHARMM	GROMACS	Difference	CHARMM	GROMACS	Difference	CHARMM	GROMACS	Difference	CHARMM	GROMACS	Difference	CHARMM	GROMACS	Difference	CHARMM	GROMACS	Difference	CHARMM	GROMACS	Difference
ALA3	78.486	78.4835	-0.00247224	2.14526	2.13806	-0.00720455	4.8644	4.87138	0.00698384	7.65708	7.65722	0.00014347	0.06853	0.0687151	0.000185105	-0.37066	-0.37045	0.000210191	-1.00528	-1.00527	7.05545e-06	65.1267	65.1239	-0.0027811
ARG3	-432.915	-432.905	0.0105455	11.082	11.0779	-0.00408819	11.5419	11.5411	-0.000872562	24.8404	24.8398	-0.000548576	0.23551	0.236275	0.000764857	-0.76548	-0.76588	-0.000400258	-0.90769	-0.907098	0.000592247	-478.942	-478.927	0.0150637
ASN3	-107.173	-107.169	0.0033088	3.57345	3.57508	0.00162911	17.9974	17.9972	-0.000239111	26.8538	26.8538	-1.80497e-05	0.77344	0.77191	-0.00152963	-0.25243	-0.252013	0.000416855	2.92963	2.92883	-0.000801845	-159.048	-159.044	0.0038417
ASP3	103.436	103.437	0.00026783	3.90624	3.9146	0.00835919	11.5654	11.5654	-1.09847e-05	40.5637	40.5666	0.00297118	0.87789	0.872848	-0.00504153	-0.70503	-0.705649	-0.000618901	2.96813	2.96756	-0.000570249	44.26	44.2552	-0.00480513
CYS3	103.088	103.086	-0.00150722	2.89779	2.90188	0.00408882	7.0918	7.08562	-0.00618121	20.1186	20.1179	-0.000670899	0.21424	0.214508	0.000268126	-0.67123	-0.671475	-0.000245382	-0.86159	-0.860135	0.00145544	74.2982	74.298	-0.000224742
GLN3	-33.3606	-33.3596	0.00105679	2.7691	2.76907	-2.82983e-05	12.9834	12.9841	0.000683566	33.9786	33.9783	-0.000302036	0.20637	0.206137	-0.000233289	-0.81219	-0.812394	-0.000204359	0.77913	0.779352	0.000221816	-83.2651	-83.2641	0.000931338
GLU3	162.295	162.293	-0.00141679	2.7071	2.7112	0.00410339	9.46881	9.4689	8.65105e-05	22.8123	22.8115	-0.000848881	0.3205	0.318956	-0.00154422	-1.05427	-1.05399	0.00028195	-0.55541	-0.554831	0.000579455	128.595	128.591	-0.00408125
GLY3	64.0061	64.0059	-0.000206358	1.46459	1.46457	-2.37954e-05	3.78026	3.77938	-0.000879025	4.53799	4.53815	0.000158662	0.00437	0.00505473	0.000684732	0.23129	0.231313	2.33365e-05	-1.60482	-1.6063	-0.00148402	55.5924	55.5937	0.00132952
HSD3	65.8223	65.8212	-0.00114556	2.26634	2.2688	0.0024633	4.63008	4.62858	-0.00150185	29.1657	29.1653	-0.000437419	0.26492	0.264808	-0.0001124	-1.09294	-1.09275	0.000192868	-6.30929	-6.30958	-0.000293174	36.8974	36.896	-0.00145
HSE3	11.9436	11.9464	0.00280197	2.40869	2.41062	0.00193165	5.45535	5.4586	0.00324656	26.8172	26.8163	-0.000910325	0.17503	0.174963	-6.65679e-05	-0.71286	-0.712795	6.53059e-05	-5.306	-5.3063	-0.000296367	-16.8938	-16.895	-0.00117522
HSP3	312.808	312.802	-0.00666697	3.48437	3.48669	0.00232431	6.22807	6.22612	-0.00195289	36.2096	36.2105	0.000927084	0.13889	0.138581	-0.000308738	-1.19257	-1.19262	-4.85468e-05	-4.18208	-4.18147	0.000614417	272.122	272.114	-0.00822524
ILE3	117.9	117.902	0.00266033	3.88038	3.87502	-0.00536136	10.1339	10.1189	-0.015007	18.6028	18.6036	0.000816482	0.26319	0.267256	0.00406598	-1.03904	-1.0369	0.00213751	0.04314	0.0524694	0.00932941	86.0155	86.0221	0.00667357
LEU3	67.9066	67.907	0.000373423	3.21596	3.20969	-0.00627262	18.439	18.4218	-0.0172041	19.6911	19.6916	0.000455727	0.37437	0.373324	-0.00104591	-1.34328	-1.3434	-0.000115554	3.1733	3.17846	0.00516487	24.3562	24.3756	0.0193946
LYS3	245.042	245.036	-0.00601308	2.41551	2.41505	-0.000456702	8.76599	8.76248	-0.00350816	25.4599	25.4599	1.3088e-05	0.26504	0.264709	-0.00033087	-0.79823	-0.797958	0.000272304	-2.2715	-2.27151	-5.97514e-06	211.205	211.203	-0.00201967
MET3	96.7319	96.7303	-0.00159372	2.26978	2.26652	-0.00326303	8.64117	8.64073	-0.000442228	26.2998	26.3003	0.000517237	0.17133	0.171788	0.00045848	-0.86019	-0.86039	-0.000200296	-3.80388	-3.80436	-0.000484006	64.0139	64.0157	0.00182586
PHE3	122.726	122.726	-0.000341711	7.19183	7.20007	0.00823644	7.68588	7.68232	-0.0035638	31.4991	31.4995	0.000330526	0.27236	0.272823	0.000463136	-1.2132	-1.21343	-0.000226386	28.0161	28.0092	-0.00687127	49.2743	49.2755	0.00129589
SER3	125.4	125.391	-0.00981529	2.76959	2.77055	0.000964971	6.1364	6.15399	0.0175947	18.482	18.4813	-0.00067348	0.28892	0.289097	0.000176558	-0.19674	-0.197101	-0.000361338	2.44982	2.45389	0.00406719	95.4705	95.4389	-0.0315536
THR3	67.4692	67.4691	-0.000141052	3.74214	3.73146	-0.0106778	8.54363	8.55492	0.0112928	23.7026	23.7043	0.00171358	0.38312	0.380225	-0.00289533	-0.43659	-0.439945	-0.00335503	2.6401	2.64189	0.00179412	28.8942	28.8962	0.00200685
TRP3	185.474	185.469	-0.00414604	6.84991	6.85129	0.00138063	20.5794	20.5761	-0.00328125	22.2307	22.2321	0.0013721	0.26463	0.26428	-0.000350124	-1.06949	-1.06962	-0.000129503	16.7846	16.7858	0.00115685	119.834	119.83	-0.00428279
TYR3	85.7777	85.7739	-0.00383616	7.17925	7.1755	-0.0037488	7.81913	7.81647	-0.00266298	31.8721	31.8681	-0.00400408	0.26945	0.268084	-0.00136635	-1.24167	-1.24156	0.000108337	27.5474	27.5511	0.003695	12.332	12.3362	0.00415205
VAL3	102.215	102.218	0.00212852	4.02606	4.04814	0.022081	9.19037	9.17709	-0.013277	13.7561	13.756	-6.65392e-05	0.25207	0.25244	0.000369532	-1.2595	-1.25935	0.000147945	1.96634	1.96374	-0.00260362	74.284	74.2795	-0.00452585

## Sheet: DNA trinucleotides
Simulation name	Potential energy			Bonds			Angles (incl. Urey-Bradley)			Proper dihedrals			Improper dihedrals			Dihedral correlation maps			Van der Waals			Electrostatic
	CHARMM	GROMACS	Difference	CHARMM	GROMACS	Difference	CHARMM	GROMACS	Difference	CHARMM	GROMACS	Difference	CHARMM	GROMACS	Difference	CHARMM	GROMACS	Difference	CHARMM	GROMACS	Difference	CHARMM	GROMACS	Difference
ADE_DNA	46.2387	46.2451	0.00644002	8.03038	8.03264	0.00226293	41.8494	41.8687	0.0192895	78.8917	78.8897	-0.00202198	0.01554	0.0154374	-0.00010262	0	0	0	24.3702	24.3633	-0.00693558	-106.919	-106.925	-0.00605911
CYT_DNA	-193.935	-193.924	0.0110915	6.89042	6.86698	-0.0234444	35.0582	35.1061	0.0479454	78.9111	78.9092	-0.00187159	0.06007	0.0599402	-0.000129751	0	0	0	31.209	31.2017	-0.00730649	-346.064	-346.068	-0.00411006
GUA_DNA	-273.532	-273.52	0.0119907	10.2801	10.2809	0.000873834	40.3672	40.3587	-0.00846262	79.6186	79.6182	-0.000348403	0.01938	0.0194113	3.13289e-05	0	0	0	22.3278	22.3325	0.00466319	-426.145	-426.13	0.0152278
THY_DNA	-181.947	-181.939	0.00837017	5.97044	5.97306	0.00261999	33.1555	33.1481	-0.00734094	88.8494	88.8504	0.000976989	0.0376	0.0372512	-0.000348805	0	0	0	29.9448	29.9471	0.00229664	-339.905	-339.894	0.0101455

## Sheet: RNA trinucleotides
Simulation name	Potential energy			Bonds			Angles (incl. Urey-Bradley)			Proper dihedrals			Improper dihedrals			Dihedral correlation maps			Van der Waals			Electrostatic
	CHARMM	GROMACS	Difference	CHARMM	GROMACS	Difference	CHARMM	GROMACS	Difference	CHARMM	GROMACS	Difference	CHARMM	GROMACS	Difference	CHARMM	GROMACS	Difference	CHARMM	GROMACS	Difference	CHARMM	GROMACS	Difference
ADE_RNA	217.987	217.996	0.00812899	14.6643	14.6674	0.00304237	60.1117	60.1273	0.0155547	90.8204	90.8219	0.00151707	0.0253	0.0255354	0.000235373	0	0	0	29.8242	29.8361	0.0118994	22.5415	22.5174	-0.024108
CYT_RNA	-14.1632	-14.161	0.00211387	15.0241	15.0316	0.007535	53.7064	53.7105	0.00415076	91.5162	91.5189	0.00277909	0.09787	0.0981453	0.000275315	0	0	0	36.9519	36.9508	-0.00113948	-211.46	-211.471	-0.0114643
GUA_RNA	-100.101	-100.092	0.00866726	17.3363	17.3361	-0.00019675	60.0858	60.0894	0.00361396	91.1687	91.1682	-0.000462428	0.01418	0.0140263	-0.000153709	0	0	0	27.3638	27.3622	-0.00152554	-296.069	-296.062	0.00738622
URA_RNA	-27.4935	-27.4978	-0.00423745	15.1682	15.1363	-0.0318332	62.9007	62.9446	0.0438745	90.8323	90.8286	-0.00376093	0.12608	0.116885	-0.00919496	0	0	0	38.7015	38.7068	0.00532856	-235.222	-235.231	-0.00866782

## Sheet: Lipids
Simulation name	Potential energy			Bonds			Angles (incl. Urey-Bradley)			Proper dihedrals			Improper dihedrals			Dihedral correlation maps			Van der Waals			Electrostatic
	CHARMM	GROMACS	Difference	CHARMM	GROMACS	Difference	CHARMM	GROMACS	Difference	CHARMM	GROMACS	Difference	CHARMM	GROMACS	Difference	CHARMM	GROMACS	Difference	CHARMM	GROMACS	Difference	CHARMM	GROMACS	Difference
CHL1	-16.8933	-17.2955	-0.40226	3.39307	3.39425	0.0011843	18.643	18.6406	-0.00240062	16.7799	16.7796	-0.000233805	0	0	0	0	0	0	3.16925	2.76687	-0.402383	-58.8785	-58.8769	0.00158166
DPPC	7.78802	7.79111	0.00308707	1.16333	1.16235	-0.00098153	14.1306	14.1353	0.00469063	44.3628	44.3623	-0.000507457	0.01354	0.0135935	5.34512e-05	0	0	0	-4.09185	-4.09169	0.000158795	-47.7904	-47.7907	-0.000321597
POPC	11.7222	11.723	0.00081239	1.29392	1.29588	0.00196456	15.6168	15.6187	0.00198546	50.0624	50.0618	-0.000617973	0.00678	0.00678561	5.61185e-06	0	0	0	-3.44233	-3.44363	-0.0013005	-51.8154	-51.8166	-0.00121453
POPE	0.52813	0.537982	0.00985184	1.32604	1.34928	0.0232392	16.0295	16.0351	0.00561731	43.2886	43.2941	0.00555978	0.01262	0.013114	0.000494006	0	0	0	0.37423	0.341971	-0.0322594	-60.5028	-60.4956	0.00721623
POPS	-18.8179	-18.816	0.00184841	1.30581	1.30725	0.00144359	16.2161	16.2164	0.000342084	44.686	44.6865	0.000420526	0.04398	0.0441441	0.00016412	0	0	0	3.39247	3.39244	-2.78394e-05	-84.4623	-84.4627	-0.000476616

## Sheet: Lipids (LJPME)
Simulation name	Potential energy			Bonds			Angles (incl. Urey-Bradley)			Proper dihedrals			Improper dihedrals			Dihedral correlation maps			Van der Waals			Electrostatic
	CHARMM	GROMACS	Difference	CHARMM	GROMACS	Difference	CHARMM	GROMACS	Difference	CHARMM	GROMACS	Difference	CHARMM	GROMACS	Difference	CHARMM	GROMACS	Difference	CHARMM	GROMACS	Difference	CHARMM	GROMACS	Difference
DPPC_LJPME	10.5865	10.5901	0.00352903	1.12955	1.1284	-0.00114632	13.9861	13.986	-6.57839e-05	43.9948	43.9958	0.00100892	0.01325	0.0133442	9.41683e-05	0	0	0	-4.06349	-4.06556	-0.0020719	-44.4737	-44.4679	0.0057121
DPPE_LJPME	-12.4806	-12.4766	0.00402719	1.51534	1.51239	-0.00295496	18.0406	18.0399	-0.000776233	47.4127	47.4133	0.000653576	0.10462	0.104281	-0.00033869	0	0	0	-6.79238	-6.78617	0.00620648	-72.7615	-72.7603	0.00124893
DPPG_LJPME	94.656	94.6559	-0.000150621	1.26352	1.25684	-0.00667655	15.1412	15.1459	0.00472169	50.428	50.4278	-0.000127543	0.01561	0.0157079	9.7935e-05	0	0	0	-11.7409	-11.7417	-0.000883987	39.5486	39.5514	0.00276388
DSPE_LJPME	-6.72673	-6.7256	0.00113416	1.65052	1.6508	0.00028043	18.5163	18.5189	0.00257368	50.77	50.7695	-0.000528489	0.02667	0.0267326	6.25526e-05	0	0	0	-7.94479	-7.94457	0.000224512	-69.7455	-69.747	-0.001462
LPPC_LJPME	-33.6405	-33.6376	0.00290798	0.8656	0.877573	0.0119734	11.9925	12.0106	0.0180917	12.1432	12.1482	0.00498897	0	7.17017e-07	7.17017e-07	0	0	0	-1.49325	-1.50335	-0.0100987	-57.1486	-57.1706	-0.0220572
POPC_LJPME	14.9478	14.9488	0.0010758	1.28985	1.29249	0.00263924	15.5958	15.5938	-0.00200315	49.6554	49.654	-0.00138033	0.0061	0.0060086	-9.13958e-05	0	0	0	-3.53467	-3.53427	0.000404943	-48.0647	-48.0632	0.00151195
POPE_LJPME	3.22813	3.22992	0.00178802	1.32725	1.32475	-0.00250048	15.8989	15.8989	-1.41205e-05	42.7887	42.7879	-0.000770669	0.01097	0.0108186	-0.000151405	0	0	0	0.33583	0.340495	0.00466474	-57.1335	-57.1329	0.000563059
POPG_LJPME	84.9868	84.9867	-0.000134407	1.47859	1.48911	0.0105152	15.3288	15.3189	-0.00997412	42.1403	42.1395	-0.000796099	0.00424	0.00389173	-0.00034827	0	0	0	-2.42161	-2.42183	-0.000218633	28.4564	28.4571	0.000681816
SOPC_LJPME	24.0795	24.0817	0.00214587	2.58428	2.58415	-0.000129426	20.5707	20.5717	0.000948576	50.909	50.9096	0.000554809	0.02176	0.0216255	-0.000134522	0	0	0	-5.30464	-5.30272	0.00192322	-44.7016	-44.7027	-0.00103491

## Sheet: Monosaccharides
Simulation name	Potential energy			Bonds			Angles (incl. Urey-Bradley)			Proper dihedrals			Improper dihedrals			Dihedral correlation maps			Van der Waals			Electrostatic
	CHARMM	GROMACS	Difference	CHARMM	GROMACS	Difference	CHARMM	GROMACS	Difference	CHARMM	GROMACS	Difference	CHARMM	GROMACS	Difference	CHARMM	GROMACS	Difference	CHARMM	GROMACS	Difference	CHARMM	GROMACS	Difference
AGAL	106.435	106.433	-0.00200861	2.41213	2.41169	-0.000443576	3.62622	3.6244	-0.00182062	26.8576	26.8573	-0.00037327	0	0	0	0	0	0	5.53865	5.53986	0.00120612	68.0004	67.9998	-0.000582046
AGLC	105.421	105.419	-0.002368	1.9325	1.93506	0.0025631	2.5213	2.52439	0.00309388	28.2519	28.2528	0.000891262	0	0	0	0	0	0	3.81044	3.80886	-0.00158054	68.9052	68.8978	-0.00734097
BGAL	111.387	111.386	-0.000396874	2.2273	2.23693	0.00963236	4.68451	4.68775	0.00324048	30.2808	30.2793	-0.00150554	0	0	0	0	0	0	4.67875	4.67509	-0.00365918	69.5152	69.5071	-0.00812097
BGLC	111.845	111.845	0.000358327	1.99343	1.99345	2.05258e-05	2.78124	2.76926	-0.0119816	28.7166	28.7188	0.00224266	0	0	0	0	0	0	2.87621	2.87625	3.8088e-05	75.4772	75.4872	0.010038

## Sheet: CGenFF
Simulation name	Potential energy			Bonds			Angles (incl. Urey-Bradley)			Proper dihedrals			Improper dihedrals			Dihedral correlation maps			Van der Waals			Electrostatic
	CHARMM	GROMACS	Difference	CHARMM	GROMACS	Difference	CHARMM	GROMACS	Difference	CHARMM	GROMACS	Difference	CHARMM	GROMACS	Difference	CHARMM	GROMACS	Difference	CHARMM	GROMACS	Difference	CHARMM	GROMACS	Difference
ACET	-47.8329	-47.8316	0.0012744	0.06116	0.0605887	-0.000571329	0.14991	0.149589	-0.00032109	6e-05	6.14245e-05	1.42447e-06	0	0	0	0	0	0	0.29542	0.294966	-0.0004537	-48.3394	-48.3368	0.0026179
BENZ	13.1624	13.1633	0.000875889	1.2925	1.27894	-0.0135581	0.02927	0.0282323	-0.00103769	0	0	0	0	0	0	0	0	0	9.99601	10.0114	0.015414	1.84464	1.8447	5.76577e-05
BUTA	3.99677	3.99741	0.000639417	0.02234	0.0224257	8.56692e-05	0.27734	0.277361	2.06597e-05	0.09177	0.0909866	-0.000783384	0	0	0	0	0	0	-0.59334	-0.591866	0.00147384	4.19866	4.1985	-0.000157371
DMDS	-2.55957	-2.5594	0.000166558	0.00121	0.00132744	0.000117438	0.00966	0.00972706	6.70554e-05	1.83595	1.83587	-8.16922e-05	0	0	0	0	0	0	-0.65089	-0.650885	5.43977e-06	-3.7555	-3.75544	5.83174e-05
ETAM	32.6265	32.6257	-0.000754541	0.18919	0.199628	0.0104376	0.63015	0.627045	-0.00310483	0.99737	0.996738	-0.00063195	0	0	0	0	0	0	1.59373	1.60283	0.00910102	29.2161	29.1995	-0.0165545
IMIA	-4.08238	-4.08212	0.000263604	0.04033	0.0406379	0.000307906	0.21996	0.217985	-0.00197506	0.02133	0.0213167	-1.33174e-05	0	0	0	0	0	0	-0.28948	-0.289462	1.77629e-05	-4.07452	-4.07259	0.00192583
MBOA	37.3699	37.3697	-0.000206644	1.56644	1.56514	-0.00130424	0.48441	0.484447	3.69407e-05	5.13196	5.13172	-0.000243461	0.02612	0.0261448	2.48375e-05	0	0	0	10.5047	10.5066	0.0018921	19.6563	19.6557	-0.000602103
MP_0	-105.335	-105.33	0.00477267	0.62999	0.651016	0.0210255	12.1835	12.17	-0.0134789	11.6568	11.6595	0.00266809	0	0	0	0	0	0	-0.0137	-0.0145712	-0.000871224	-129.792	-129.796	-0.004563
OXAZ	5.01112	5.01304	0.00191776	0.03038	0.0327677	0.00238769	0.30251	0.304787	0.00227657	0	0	0	0	0	0	0	0	0	-0.24058	-0.240697	-0.00011718	4.91881	4.91618	-0.00262907
UREA	-157.248	-157.244	0.00391395	0.83829	0.838313	2.30975e-05	2.34342	2.34213	-0.00129141	0	0	0	0	0	0	0	0	0	-0.19902	-0.198996	2.43021e-05	-160.23	-160.225	0.00516657

## Sheet: Solvent boxes
Simulation name	Potential energy			Bonds			Angles (incl. Urey-Bradley)			Proper dihedrals			Improper dihedrals			Dihedral correlation maps			Van der Waals			Electrostatic
	CHARMM	GROMACS	Difference	CHARMM	GROMACS	Difference	CHARMM	GROMACS	Difference	CHARMM	GROMACS	Difference	CHARMM	GROMACS	Difference	CHARMM	GROMACS	Difference	CHARMM	GROMACS	Difference	CHARMM	GROMACS	Difference
NACL	-23660.3	-23663.7	-3.36268	762.785	762.784	-0.00149417	454.39	454.389	-0.00141795	0	0	0	0	0	0	0	0	0	2982.18	2978.02	-4.16702	-27859.7	-27858.9	0.807354
WATER	-23018.2	-23021.5	-3.2702	754.029	754.031	0.00121272	441.873	441.872	-0.000988145	0	0	0	0	0	0	0	0	0	2962.46	2958.35	-4.11693	-27176.6	-27175.8	0.846194
